# Supplementary material for: Sheathia shaoguanensis sp. nov. (Batrachospermales, Rhodophyta), a new freshwater red algal species from South China
Source: PhytoKeys. 2026 Jul 6;277:25–40. doi: 10.3897/phytokeys.277.198746 (PMC13366045; doi:10.3897/phytokeys.277.198746)
Supplement: XML Treatment for Sheathia shaoguanensis [file phytokeys.277.198746-treatment1.xml]

<!DOCTYPE tp:taxon-treatment
  PUBLIC "-//TaxonX//DTD Taxonomic Treatment Publishing DTD v0 20100105//EN" "tax-treatment-NSO.dtd">
<tp:taxon-treatment xmlns:tp="http://www.plazi.org/taxpub"><tp:treatment-meta><kwd-group><label>Taxon classification</label><kwd>
                <named-content content-type="kingdom">Plantae</named-content>
              </kwd><kwd>
                <named-content content-type="order">Batrachospermales</named-content>
              </kwd><kwd>
                <named-content content-type="family">Batrachospermaceae</named-content>
              </kwd></kwd-group><mixed-citation publication-type="journal"><person-group><name><surname>Han</surname><given-names>Jin-fen</given-names></name><name><surname>Wang</surname><given-names>Xin</given-names></name><name><surname>Yin</surname><given-names>Bin</given-names></name><name><surname>Xie</surname><given-names>Shu-lian</given-names></name></person-group><article-title><italic><tp:taxon-name><tp:taxon-name-part taxon-name-part-type="genus" reg="Sheathia">Sheathia</tp:taxon-name-part> <tp:taxon-name-part taxon-name-part-type="species" reg="shaoguanensis">shaoguanensis</tp:taxon-name-part></tp:taxon-name></italic> sp. nov. (<tp:taxon-name><tp:taxon-name-part taxon-name-part-type="order" reg="Batrachospermales">Batrachospermales</tp:taxon-name-part></tp:taxon-name>, <tp:taxon-name><tp:taxon-name-part taxon-name-part-type="phylum" reg="Rhodophyta">Rhodophyta</tp:taxon-name-part></tp:taxon-name>), a new freshwater red algal species from South China</article-title><source>PhytoKeys</source><day>06</day><month>07</month><year>2026</year><volume>277</volume><fpage>25</fpage><lpage>40</lpage><pub-id pub-id-type="doi">10.3897/phytokeys.277.198746</pub-id></mixed-citation></tp:treatment-meta><tp:nomenclature><tp:taxon-name><object-id xmlns:xlink="http://www.w3.org/1999/xlink" content-type="arpha" xlink:type="simple">CF2D5A29-FF04-5504-A6AC-B5210236AB0D</object-id>
                    		<tp:taxon-name-part taxon-name-part-type="genus" reg="Sheathia">Sheathia</tp:taxon-name-part> <tp:taxon-name-part taxon-name-part-type="species" reg="shaoguanensis">shaoguanensis</tp:taxon-name-part>
                    	</tp:taxon-name><tp:taxon-authority>J.F.Han &amp; S.L.Xie</tp:taxon-authority><tp:taxon-status xmlns:xlink="http://www.w3.org/1999/xlink" xlink:type="simple">sp. nov.</tp:taxon-status><xref ref-type="fig" rid="F4">Fig. 4 A–E</xref></tp:nomenclature><tp:treatment-sec sec-type="Description"><title>Description.</title><p>Known only from the “<tp:taxon-name><tp:taxon-name-part taxon-name-part-type="genus" reg="Chantransia">Chantransia</tp:taxon-name-part></tp:taxon-name>” sporophyte generation. Plants usually hemispherical in outline, 3.6–9.8 mm high, bluish; composed of prostrate and erect filaments; lateral branches developing at an angle ≤ 25°; Vegetative cells of main branches cylindrical, 22.1–33.7 μm long and 5.3–7.4 μm in diameter. Monosporangia numerous, mostly grow on top of the 1–5 celled short branchlets, single or grouped, ovoidal, 8.4–13.7 μm long and 6.3–11.6 μm in diameter.</p></tp:treatment-sec><tp:treatment-sec sec-type="Diagnosis"><title>Diagnosis.</title><p>Diagnostic DNA sequence: <italic>rbc</italic>L and COI-5P (accession number: PZ319268 for <italic>rbc</italic>L and PZ321420 for COI-5P).</p></tp:treatment-sec><tp:treatment-sec sec-type="Type locality"><title>Type locality.</title><p>China, • Guangdong Province, Guangdong Grand Canyon (<named-content xmlns:xlink="http://www.w3.org/1999/xlink" content-type="dwc:verbatimCoordinates" xlink:type="simple">24°31'N,113°07'E</named-content>), on the surface of a stone in flowing water.</p></tp:treatment-sec><tp:treatment-sec sec-type="Holotype here designated"><title>Holotype here designated.</title><p><abbrev xmlns:xlink="http://www.w3.org/1999/xlink" content-type="institution" xlink:title="Shanxi Vocational University of Engineering Science and Technology" xlink:type="simple">GKD</abbrev>-<ext-link xmlns:xlink="http://www.w3.org/1999/xlink" xlink:href="GD20247" ext-link-type="gen" xlink:type="simple">GD20247</ext-link> (Fig. <xref ref-type="fig" rid="F4">4</xref>), Dried material prepared from reference strain GD247, Shanxi Vocational University of Engineering Science and Technology Herbarium (<abbrev xmlns:xlink="http://www.w3.org/1999/xlink" content-type="institution" xlink:title="Shanxi Vocational University of Engineering Science and Technology" xlink:type="simple">GKD</abbrev>), Shanxi Vocational University of Engineering Science and Technology, Jinzhong, Shanxi Province, China. November 2020 by Jin-fen Han and Kunpeng Fang.</p></tp:treatment-sec><tp:treatment-sec sec-type="Paratype"><title>Paratype.</title><p>China • Guangdong Province, Shaoguan, <abbrev xmlns:xlink="http://www.w3.org/1999/xlink" content-type="institution" xlink:title="Shanxi Vocational University of Engineering Science and Technology" xlink:type="simple">GKD</abbrev>-GD20248, Preserved samples in 4% formalin solution, prepared from reference strain GD248, Shanxi Vocational University of Engineering Science and Technology Herbarium (<abbrev xmlns:xlink="http://www.w3.org/1999/xlink" content-type="institution" xlink:title="Shanxi Vocational University of Engineering Science and Technology" xlink:type="simple">GKD</abbrev>), Shanxi Vocational University of Engineering Science and Technology, Jinzhong, Shanxi Province, China.</p></tp:treatment-sec><tp:treatment-sec sec-type="Etymology"><title>Etymology.</title><p>The species epithet refers to the type locality (Shaoguan, China).</p></tp:treatment-sec><tp:treatment-sec sec-type="Authentic strain"><title>Authentic strain.</title><p><abbrev xmlns:xlink="http://www.w3.org/1999/xlink" content-type="institution" xlink:title="Shanxi Vocational University of Engineering Science and Technology" xlink:type="simple">GKD</abbrev>-<ext-link xmlns:xlink="http://www.w3.org/1999/xlink" xlink:href="GD20248" ext-link-type="gen" xlink:type="simple">GD20248</ext-link>.</p></tp:treatment-sec><tp:treatment-sec sec-type="Registration"><title>Registration.</title><p><ext-link xmlns:xlink="http://www.w3.org/1999/xlink" xlink:href="http://phycobank.org/107386" ext-link-type="uri" xlink:type="simple">http://phycobank.org/107386</ext-link>.</p></tp:treatment-sec><tp:treatment-sec><!--Section generated to contain objects referenced in tp:taxon-treatment.--><fig id="F4" position="float" orientation="portrait"><object-id xmlns:xlink="http://www.w3.org/1999/xlink" content-type="doi" xlink:type="simple">10.3897/phytokeys.277.198746.figure4</object-id><object-id xmlns:xlink="http://www.w3.org/1999/xlink" content-type="arpha" xlink:type="simple">576DD05F-8FFE-5B4B-A0EE-BADB602FF6F9</object-id><label>Figure 4.</label><caption><p>Morphological characters of <italic><tp:taxon-name><tp:taxon-name-part taxon-name-part-type="genus" reg="Sheathia">S.</tp:taxon-name-part> <tp:taxon-name-part taxon-name-part-type="species" reg="shaoguanensis">shaoguanensis</tp:taxon-name-part></tp:taxon-name></italic> sp. nov. investigated in this study. <bold>A</bold>. Morphological observation of the tufts of erect filament, brownish in color; <bold>B</bold>. Erect filaments with monosporangia (arrowheads); <bold>C</bold>. Prostrate and erect systems, each cell of which containing a single parietal irregularly lobed chloroplast; <bold>D</bold>. Monosporangial branch with ovoid monosporangia (arrowheads); <bold>E</bold>. Cells have irregularly lobed Chromatoplast. Scale bars: 100 μm (<bold>B</bold>); 20 μm (<bold>C–E</bold>).</p></caption><graphic xmlns:xlink="http://www.w3.org/1999/xlink" xlink:href="phytokeys-277-025_article-198746__-g004.jpg" id="oo_1709054.jpg" position="float" orientation="portrait" xlink:type="simple"><uri content-type="original_file" xlink:type="simple">https://binary.pensoft.net/fig/1709054</uri></graphic></fig></tp:treatment-sec></tp:taxon-treatment>
