# Supplementary material for: Sheathia shaoguanensis sp. nov. (Batrachospermales, Rhodophyta), a new freshwater red algal species from South China
Source: PhytoKeys. 2026 Jul 6;277:25–40. doi: 10.3897/phytokeys.277.198746 (PMC13366045; doi:10.3897/phytokeys.277.198746)
Supplement: Supplementary material 2 — Pairwise distance (lower-left matrix) and number of nucleotide variance (upper-right matrix) of rbcL sequence among the taxa in this study [file phytokeys-277-025_article-198746__-s002.xls]

## Sheet: MatrixOutput
Table S2. Pairwise distance (lower-left matrix) and number of nucleotide variance (upper-right matrix) of rbcL sequence among the taxa in this study.
Taxon	No.	1	2	3	4	5	6	7	8	9	10	11	12	13	14	15	16	17	18	19	20	21	22	23	24	25	26	27	28	29	30	31	32	33	34	35	36	37	38	39	40	41	42	43	44	45	46	47	48
DQ393131 Sheathia arcuata Bulgary	1		2	1	2	2	25	41	41	41	41	46	42	46	44	48	48	48	48	48	48	50	49	48	50	46	43	46	35	42	42	42	42	44	40	49	45	40	39	36	36	42	42	42	42	70	70	86	86
KM593812 Sheathia arcuata Spain	2	0.00175285		1	2	2	25	41	41	41	41	46	42	46	44	48	48	48	48	48	48	50	49	48	50	46	43	48	35	42	42	42	42	44	40	49	45	40	39	36	36	44	44	44	42	70	70	88	88
JX669779 Sheathia arcuata Great_Britain	3	0.000876424	0.000876424		1	1	24	40	40	40	40	45	41	45	43	47	47	47	47	47	47	49	48	47	49	45	42	47	34	41	41	41	41	43	39	48	44	39	38	35	35	43	43	43	41	69	69	87	87
KM593811 Sheathia arcuata Spain	4	0.00175285	0.00175285	0.000876424		2	25	41	41	41	41	46	42	46	44	48	48	48	48	48	48	50	49	48	50	46	43	48	35	42	42	42	42	44	40	49	45	40	39	36	36	44	44	44	42	70	70	88	88
JX669741 Sheathia arcuata France	5	0.00175285	0.00175285	0.000876424	0.00175285		25	41	41	41	41	46	42	46	44	48	48	48	48	48	48	50	49	48	50	46	43	48	35	42	42	42	42	44	40	49	45	40	39	36	36	44	44	44	42	70	70	88	88
MT441840 Sheathia plantuloides	6	0.0219106	0.0219106	0.0210342	0.0219106	0.0219106		33	33	33	33	38	30	38	36	42	42	42	42	42	42	42	41	40	42	38	37	42	27	34	34	34	34	34	32	39	42	33	32	25	25	34	34	34	36	62	62	84	84
HQ677188 Sheathia longipedicellata	7	0.0359334	0.0359334	0.035057	0.0359334	0.0359334	0.028922		0	0	2	22	29	49	47	51	51	51	51	51	51	51	50	49	51	45	47	50	38	43	43	43	43	47	47	50	50	42	41	43	43	47	47	47	46	66	66	87	87
MT665967 Sheathia longipedicellata	8	0.0359334	0.0359334	0.035057	0.0359334	0.0359334	0.028922	0		0	2	22	29	49	47	51	51	51	51	51	51	51	50	49	51	45	47	50	38	43	43	43	43	47	47	50	50	42	41	43	43	47	47	47	46	66	66	87	87
HQ677187 Sheathia longipedicellata	9	0.0359334	0.0359334	0.035057	0.0359334	0.0359334	0.028922	0	0		2	22	29	49	47	51	51	51	51	51	51	51	50	49	51	45	47	50	38	43	43	43	43	47	47	50	50	42	41	43	43	47	47	47	46	66	66	87	87
MT653122 Sheathia longipedicellata	10	0.0359334	0.0359334	0.035057	0.0359334	0.0359334	0.028922	0.00175285	0.00175285	0.00175285		22	29	49	47	51	51	51	51	51	51	51	50	49	51	45	47	50	38	43	43	43	43	47	47	50	50	42	41	43	43	47	47	47	46	66	66	87	87
MN272375 Sheathia shimenxiaensis	11	0.0403155	0.0403155	0.0394391	0.0403155	0.0403155	0.0333041	0.0192813	0.0192813	0.0192813	0.0192813		29	52	50	54	54	54	54	54	54	54	53	50	54	48	51	54	41	49	49	49	49	50	50	51	53	44	43	46	46	50	50	50	53	69	69	94	94
MK183661 Sheathia qinyuanensis	12	0.0368098	0.0368098	0.0359334	0.0368098	0.0368098	0.0262927	0.0254163	0.0254163	0.0254163	0.0254163	0.0254163		45	43	49	49	49	49	49	49	49	48	45	49	43	44	47	38	44	44	44	44	43	43	46	46	43	42	42	42	42	42	42	48	67	67	96	96
MN487058 Sheathia dispersa Nepal	13	0.0403155	0.0403155	0.0394391	0.0403155	0.0403155	0.0333041	0.0429448	0.0429448	0.0429448	0.0429448	0.0455741	0.0394391		2	6	6	6	6	6	6	10	7	8	6	21	37	37	40	48	48	48	48	45	43	48	51	48	47	45	45	47	47	47	49	66	66	91	91
MN487059 Sheathia dispersa Nepal	14	0.0385627	0.0385627	0.0376862	0.0385627	0.0385627	0.0315513	0.0411919	0.0411919	0.0411919	0.0411919	0.0438212	0.0376862	0.00175285		8	8	8	8	8	8	12	9	10	8	23	35	35	38	46	46	46	46	43	41	48	49	46	45	43	43	45	45	45	47	66	66	89	89
CQ0030	15	0.0420684	0.0420684	0.0411919	0.0420684	0.0420684	0.0368098	0.0446976	0.0446976	0.0446976	0.0446976	0.0473269	0.0429448	0.00525855	0.00701139		0	0	0	0	0	4	1	6	6	25	41	41	44	52	52	52	52	49	47	52	55	52	51	49	49	51	51	51	53	70	70	97	97
MN272378 Sheathia dispersa China (Yunnan province)	16	0.0420684	0.0420684	0.0411919	0.0420684	0.0420684	0.0368098	0.0446976	0.0446976	0.0446976	0.0446976	0.0473269	0.0429448	0.00525855	0.00701139	0		0	0	0	0	4	1	6	6	25	41	41	44	52	52	52	52	49	47	52	55	52	51	49	49	51	51	51	53	70	70	97	97
CQM21	17	0.0420684	0.0420684	0.0411919	0.0420684	0.0420684	0.0368098	0.0446976	0.0446976	0.0446976	0.0446976	0.0473269	0.0429448	0.00525855	0.00701139	0	0		0	0	0	4	1	6	6	25	41	41	44	52	52	52	52	49	47	52	55	52	51	49	49	51	51	51	53	70	70	97	97
CQW24	18	0.0420684	0.0420684	0.0411919	0.0420684	0.0420684	0.0368098	0.0446976	0.0446976	0.0446976	0.0446976	0.0473269	0.0429448	0.00525855	0.00701139	0	0	0		0	0	4	1	6	6	25	41	41	44	52	52	52	52	49	47	52	55	52	51	49	49	51	51	51	53	70	70	97	97
CQM22	19	0.0420684	0.0420684	0.0411919	0.0420684	0.0420684	0.0368098	0.0446976	0.0446976	0.0446976	0.0446976	0.0473269	0.0429448	0.00525855	0.00701139	0	0	0	0		0	4	1	6	6	25	41	41	44	52	52	52	52	49	47	52	55	52	51	49	49	51	51	51	53	70	70	97	97
CQW23	20	0.0420684	0.0420684	0.0411919	0.0420684	0.0420684	0.0368098	0.0446976	0.0446976	0.0446976	0.0446976	0.0473269	0.0429448	0.00525855	0.00701139	0	0	0	0	0		4	1	6	6	25	41	41	44	52	52	52	52	49	47	52	55	52	51	49	49	51	51	51	53	70	70	97	97
GU457349 Sheathia dispersa China (Taiwan province)	21	0.0438212	0.0438212	0.0429448	0.0438212	0.0438212	0.0368098	0.0446976	0.0446976	0.0446976	0.0446976	0.0473269	0.0429448	0.00876424	0.0105171	0.0035057	0.0035057	0.0035057	0.0035057	0.0035057	0.0035057		3	6	8	28	42	42	45	52	52	52	52	49	47	52	57	53	52	49	49	51	51	51	53	70	70	99	99
LC775750 Sheathia dispersa Japan	22	0.0429448	0.0429448	0.0420684	0.0429448	0.0429448	0.0359334	0.0438212	0.0438212	0.0438212	0.0438212	0.0464505	0.0420684	0.00613497	0.00788782	0.000876424	0.000876424	0.000876424	0.000876424	0.000876424	0.000876424	0.00262927		5	5	26	40	40	43	51	51	51	51	48	46	51	56	53	52	48	48	50	50	50	52	69	69	98	98
MN272372 Sheathia dispersa China (Yunnan province)	23	0.0420684	0.0420684	0.0411919	0.0420684	0.0420684	0.035057	0.0429448	0.0429448	0.0429448	0.0429448	0.0438212	0.0394391	0.00701139	0.00876424	0.00525855	0.00525855	0.00525855	0.00525855	0.00525855	0.00525855	0.00525855	0.00438212		6	26	40	40	43	50	50	50	50	45	43	50	55	52	51	47	47	49	49	49	51	68	68	97	97
KC596137 Sheathia dispersa USA (Hawaiian)	24	0.0438212	0.0438212	0.0429448	0.0438212	0.0438212	0.0368098	0.0446976	0.0446976	0.0446976	0.0446976	0.0473269	0.0429448	0.00525855	0.00701139	0.00525855	0.00525855	0.00525855	0.00525855	0.00525855	0.00525855	0.00701139	0.00438212	0.00525855		27	41	41	44	52	52	52	52	47	45	52	57	54	53	49	49	51	51	51	51	70	70	93	93
MN974517 Sheathia murpheyi	25	0.0403155	0.0403155	0.0394391	0.0403155	0.0403155	0.0333041	0.0394391	0.0394391	0.0394391	0.0394391	0.0420684	0.0376862	0.0184049	0.0201578	0.0219106	0.0219106	0.0219106	0.0219106	0.0219106	0.0219106	0.0245399	0.022787	0.022787	0.0236635		35	39	35	44	44	44	44	44	42	44	47	40	39	43	43	43	43	43	47	61	61	87	87
MN481449 Sheathia indonepalensis	26	0.0376862	0.0376862	0.0368098	0.0376862	0.0376862	0.0324277	0.0411919	0.0411919	0.0411919	0.0411919	0.0446976	0.0385627	0.0324277	0.0306748	0.0359334	0.0359334	0.0359334	0.0359334	0.0359334	0.0359334	0.0368098	0.035057	0.035057	0.0359334	0.0306748		12	32	40	40	40	40	35	31	48	45	37	38	37	37	41	41	41	37	62	62	86	86
MN487060 Sheathia indonepalensis	27	0.0403155	0.0420684	0.0411919	0.0420684	0.0420684	0.0368098	0.0438212	0.0438212	0.0438212	0.0438212	0.0473269	0.0411919	0.0324277	0.0306748	0.0359334	0.0359334	0.0359334	0.0359334	0.0359334	0.0359334	0.0368098	0.035057	0.035057	0.0359334	0.0341805	0.0105171		39	43	43	43	43	39	37	52	51	43	44	43	43	45	45	45	44	66	66	87	87
PP331493 Sheathia rosemalayensis	28	0.0306748	0.0306748	0.0297984	0.0306748	0.0306748	0.0236635	0.0333041	0.0333041	0.0333041	0.0333041	0.0359334	0.0333041	0.035057	0.0333041	0.0385627	0.0385627	0.0385627	0.0385627	0.0385627	0.0385627	0.0394391	0.0376862	0.0376862	0.0385627	0.0306748	0.0280456	0.0341805		38	38	38	38	38	37	44	46	39	38	35	35	37	37	37	36	62	62	91	91
LC626338 Sheathia yoshizakii	29	0.0368098	0.0368098	0.0359334	0.0368098	0.0368098	0.0297984	0.0376862	0.0376862	0.0376862	0.0376862	0.0429448	0.0385627	0.0420684	0.0403155	0.0455741	0.0455741	0.0455741	0.0455741	0.0455741	0.0455741	0.0455741	0.0446976	0.0438212	0.0455741	0.0385627	0.035057	0.0376862	0.0333041		0	0	0	24	25	26	31	29	28	25	25	27	27	27	32	58	58	90	90
LC831813 Sheathia yoshizakii	30	0.0368098	0.0368098	0.0359334	0.0368098	0.0368098	0.0297984	0.0376862	0.0376862	0.0376862	0.0376862	0.0429448	0.0385627	0.0420684	0.0403155	0.0455741	0.0455741	0.0455741	0.0455741	0.0455741	0.0455741	0.0455741	0.0446976	0.0438212	0.0455741	0.0385627	0.035057	0.0376862	0.0333041	0		0	0	24	25	26	31	29	28	25	25	27	27	27	32	58	58	90	90
LC626339 Sheathia yoshizakii	31	0.0368098	0.0368098	0.0359334	0.0368098	0.0368098	0.0297984	0.0376862	0.0376862	0.0376862	0.0376862	0.0429448	0.0385627	0.0420684	0.0403155	0.0455741	0.0455741	0.0455741	0.0455741	0.0455741	0.0455741	0.0455741	0.0446976	0.0438212	0.0455741	0.0385627	0.035057	0.0376862	0.0333041	0	0		0	24	25	26	31	29	28	25	25	27	27	27	32	58	58	90	90
LC775751 Sheathia yoshizakii	32	0.0368098	0.0368098	0.0359334	0.0368098	0.0368098	0.0297984	0.0376862	0.0376862	0.0376862	0.0376862	0.0429448	0.0385627	0.0420684	0.0403155	0.0455741	0.0455741	0.0455741	0.0455741	0.0455741	0.0455741	0.0455741	0.0446976	0.0438212	0.0455741	0.0385627	0.035057	0.0376862	0.0333041	0	0	0		24	25	26	31	29	28	25	25	27	27	27	32	58	58	90	90
MN481450 Sheathia assamica	33	0.0385627	0.0385627	0.0376862	0.0385627	0.0385627	0.0297984	0.0411919	0.0411919	0.0411919	0.0411919	0.0438212	0.0376862	0.0394391	0.0376862	0.0429448	0.0429448	0.0429448	0.0429448	0.0429448	0.0429448	0.0429448	0.0420684	0.0394391	0.0411919	0.0385627	0.0306748	0.0341805	0.0333041	0.0210342	0.0210342	0.0210342	0.0210342		6	32	36	30	31	26	26	28	28	28	30	57	57	83	83
MN481451 Sheathia assamica	34	0.035057	0.035057	0.0341805	0.035057	0.035057	0.0280456	0.0411919	0.0411919	0.0411919	0.0411919	0.0438212	0.0376862	0.0376862	0.0359334	0.0411919	0.0411919	0.0411919	0.0411919	0.0411919	0.0411919	0.0411919	0.0403155	0.0376862	0.0394391	0.0368098	0.0271691	0.0324277	0.0324277	0.0219106	0.0219106	0.0219106	0.0219106	0.00525855		33	36	30	31	26	26	28	28	28	29	55	55	83	83
GD247	35	0.0429448	0.0429448	0.0420684	0.0429448	0.0429448	0.0341805	0.0438212	0.0438212	0.0438212	0.0438212	0.0446976	0.0403155	0.0420684	0.0420684	0.0455741	0.0455741	0.0455741	0.0455741	0.0455741	0.0455741	0.0455741	0.0446976	0.0438212	0.0455741	0.0385627	0.0420684	0.0455741	0.0385627	0.022787	0.022787	0.022787	0.022787	0.0280456	0.028922		21	34	33	31	31	31	31	31	42	64	64	94	94
LC831812 Sheathia yedoensis	36	0.0394391	0.0394391	0.0385627	0.0394391	0.0394391	0.0368098	0.0438212	0.0438212	0.0438212	0.0438212	0.0464505	0.0403155	0.0446976	0.0429448	0.0482033	0.0482033	0.0482033	0.0482033	0.0482033	0.0482033	0.0499562	0.0490798	0.0482033	0.0499562	0.0411919	0.0394391	0.0446976	0.0403155	0.0271691	0.0271691	0.0271691	0.0271691	0.0315513	0.0315513	0.0184049		33	32	34	34	36	36	36	43	62	62	92	92
LC643713 Sheathia jiugongshanensis	37	0.035057	0.035057	0.0341805	0.035057	0.035057	0.028922	0.0368098	0.0368098	0.0368098	0.0368098	0.0385627	0.0376862	0.0420684	0.0403155	0.0455741	0.0455741	0.0455741	0.0455741	0.0455741	0.0455741	0.0464505	0.0464505	0.0455741	0.0473269	0.035057	0.0324277	0.0376862	0.0341805	0.0254163	0.0254163	0.0254163	0.0254163	0.0262927	0.0262927	0.0297984	0.028922		3	19	19	27	27	27	35	57	57	86	86
MW264814 Sheathia jiugongshanensis	38	0.0341805	0.0341805	0.0333041	0.0341805	0.0341805	0.0280456	0.0359334	0.0359334	0.0359334	0.0359334	0.0376862	0.0368098	0.0411919	0.0394391	0.0446976	0.0446976	0.0446976	0.0446976	0.0446976	0.0446976	0.0455741	0.0455741	0.0446976	0.0464505	0.0341805	0.0333041	0.0385627	0.0333041	0.0245399	0.0245399	0.0245399	0.0245399	0.0271691	0.0271691	0.028922	0.0280456	0.00262927		18	18	26	26	26	36	56	56	85	85
AY297054 Sheathia transpacifica	39	0.0315513	0.0315513	0.0306748	0.0315513	0.0315513	0.0219106	0.0376862	0.0376862	0.0376862	0.0376862	0.0403155	0.0368098	0.0394391	0.0376862	0.0429448	0.0429448	0.0429448	0.0429448	0.0429448	0.0429448	0.0429448	0.0420684	0.0411919	0.0429448	0.0376862	0.0324277	0.0376862	0.0306748	0.0219106	0.0219106	0.0219106	0.0219106	0.022787	0.022787	0.0271691	0.0297984	0.0166521	0.0157756		0	20	20	20	30	59	59	85	85
DQ393130 Sheathia transpacifica	40	0.0315513	0.0315513	0.0306748	0.0315513	0.0315513	0.0219106	0.0376862	0.0376862	0.0376862	0.0376862	0.0403155	0.0368098	0.0394391	0.0376862	0.0429448	0.0429448	0.0429448	0.0429448	0.0429448	0.0429448	0.0429448	0.0420684	0.0411919	0.0429448	0.0376862	0.0324277	0.0376862	0.0306748	0.0219106	0.0219106	0.0219106	0.0219106	0.022787	0.022787	0.0271691	0.0297984	0.0166521	0.0157756	0		20	20	20	30	59	59	85	85
LC643710 Sheathia abscondita	41	0.0368098	0.0385627	0.0376862	0.0385627	0.0385627	0.0297984	0.0411919	0.0411919	0.0411919	0.0411919	0.0438212	0.0368098	0.0411919	0.0394391	0.0446976	0.0446976	0.0446976	0.0446976	0.0446976	0.0446976	0.0446976	0.0438212	0.0429448	0.0446976	0.0376862	0.0359334	0.0394391	0.0324277	0.0236635	0.0236635	0.0236635	0.0236635	0.0245399	0.0245399	0.0271691	0.0315513	0.0236635	0.022787	0.0175285	0.0175285		0	0	37	61	61	85	85
LC643712 Sheathia abscondita	42	0.0368098	0.0385627	0.0376862	0.0385627	0.0385627	0.0297984	0.0411919	0.0411919	0.0411919	0.0411919	0.0438212	0.0368098	0.0411919	0.0394391	0.0446976	0.0446976	0.0446976	0.0446976	0.0446976	0.0446976	0.0446976	0.0438212	0.0429448	0.0446976	0.0376862	0.0359334	0.0394391	0.0324277	0.0236635	0.0236635	0.0236635	0.0236635	0.0245399	0.0245399	0.0271691	0.0315513	0.0236635	0.022787	0.0175285	0.0175285	0		0	37	61	61	85	85
LC643711 Sheathia abscondita	43	0.0368098	0.0385627	0.0376862	0.0385627	0.0385627	0.0297984	0.0411919	0.0411919	0.0411919	0.0411919	0.0438212	0.0368098	0.0411919	0.0394391	0.0446976	0.0446976	0.0446976	0.0446976	0.0446976	0.0446976	0.0446976	0.0438212	0.0429448	0.0446976	0.0376862	0.0359334	0.0394391	0.0324277	0.0236635	0.0236635	0.0236635	0.0236635	0.0245399	0.0245399	0.0271691	0.0315513	0.0236635	0.022787	0.0175285	0.0175285	0	0		37	61	61	85	85
MT653124 Sheathia yunnanensis	44	0.0368098	0.0368098	0.0359334	0.0368098	0.0368098	0.0315513	0.0403155	0.0403155	0.0403155	0.0403155	0.0464505	0.0420684	0.0429448	0.0411919	0.0464505	0.0464505	0.0464505	0.0464505	0.0464505	0.0464505	0.0464505	0.0455741	0.0446976	0.0446976	0.0411919	0.0324277	0.0385627	0.0315513	0.0280456	0.0280456	0.0280456	0.0280456	0.0262927	0.0254163	0.0368098	0.0376862	0.0306748	0.0315513	0.0262927	0.0262927	0.0324277	0.0324277	0.0324277		63	63	86	86
JX669776 Sheathia exigua	45	0.0613497	0.0613497	0.0604733	0.0613497	0.0613497	0.0543383	0.057844	0.057844	0.057844	0.057844	0.0604733	0.0587204	0.057844	0.057844	0.0613497	0.0613497	0.0613497	0.0613497	0.0613497	0.0613497	0.0613497	0.0604733	0.0595968	0.0613497	0.0534619	0.0543383	0.057844	0.0543383	0.0508326	0.0508326	0.0508326	0.0508326	0.0499562	0.0482033	0.0560911	0.0543383	0.0499562	0.0490798	0.051709	0.051709	0.0534619	0.0534619	0.0534619	0.0552147		0	83	83
JX669777 Sheathia exigua	46	0.0613497	0.0613497	0.0604733	0.0613497	0.0613497	0.0543383	0.057844	0.057844	0.057844	0.057844	0.0604733	0.0587204	0.057844	0.057844	0.0613497	0.0613497	0.0613497	0.0613497	0.0613497	0.0613497	0.0613497	0.0604733	0.0595968	0.0613497	0.0534619	0.0543383	0.057844	0.0543383	0.0508326	0.0508326	0.0508326	0.0508326	0.0499562	0.0482033	0.0560911	0.0543383	0.0499562	0.0490798	0.051709	0.051709	0.0534619	0.0534619	0.0534619	0.0552147	0		83	83
MF940845 Sheathia involuta	47	0.0753725	0.0771253	0.0762489	0.0771253	0.0771253	0.0736196	0.0762489	0.0762489	0.0762489	0.0762489	0.0823839	0.0841367	0.0797546	0.0780018	0.0850131	0.0850131	0.0850131	0.0850131	0.0850131	0.0850131	0.086766	0.0858896	0.0850131	0.0815074	0.0762489	0.0753725	0.0762489	0.0797546	0.0788782	0.0788782	0.0788782	0.0788782	0.0727432	0.0727432	0.0823839	0.080631	0.0753725	0.0744961	0.0744961	0.0744961	0.0744961	0.0744961	0.0744961	0.0753725	0.0727432	0.0727432		0
MW354954 Sheathia involuta	48	0.0753725	0.0771253	0.0762489	0.0771253	0.0771253	0.0736196	0.0762489	0.0762489	0.0762489	0.0762489	0.0823839	0.0841367	0.0797546	0.0780018	0.0850131	0.0850131	0.0850131	0.0850131	0.0850131	0.0850131	0.086766	0.0858896	0.0850131	0.0815074	0.0762489	0.0753725	0.0762489	0.0797546	0.0788782	0.0788782	0.0788782	0.0788782	0.0727432	0.0727432	0.0823839	0.080631	0.0753725	0.0744961	0.0744961	0.0744961	0.0744961	0.0744961	0.0744961	0.0753725	0.0727432	0.0727432	0
JX669796 Sheathia heterocortica	49	0.0718668	0.0718668	0.0709904	0.0718668	0.0718668	0.0709904	0.0709904	0.0709904	0.0709904	0.0709904	0.0788782	0.0771253	0.0753725	0.0736196	0.080631	0.080631	0.080631	0.080631	0.080631	0.080631	0.0823839	0.0815074	0.080631	0.0771253	0.0718668	0.0692375	0.0727432	0.0753725	0.0753725	0.0753725	0.0753725	0.0753725	0.0692375	0.0692375	0.0771253	0.0771253	0.0701139	0.0692375	0.0709904	0.0709904	0.0727432	0.0727432	0.0727432	0.0736196	0.0692375	0.0692375	0.0192813	0.0192813
JX669762 Sheathia grandis	50	0.0815074	0.0815074	0.080631	0.0815074	0.0797546	0.0753725	0.080631	0.080631	0.080631	0.080631	0.0885188	0.086766	0.0832603	0.0815074	0.0885188	0.0885188	0.0885188	0.0885188	0.0885188	0.0885188	0.0902717	0.0893953	0.0885188	0.0850131	0.0797546	0.0736196	0.0771253	0.0797546	0.0797546	0.0797546	0.0797546	0.0797546	0.0718668	0.0718668	0.0815074	0.0815074	0.0744961	0.0753725	0.0771253	0.0771253	0.0771253	0.0771253	0.0771253	0.0762489	0.0736196	0.0736196	0.028922	0.028922
JX669778 Sheathia boryana	51	0.0753725	0.0753725	0.0744961	0.0753725	0.0753725	0.0709904	0.0744961	0.0744961	0.0744961	0.0744961	0.0823839	0.0788782	0.0771253	0.0753725	0.0823839	0.0823839	0.0823839	0.0823839	0.0823839	0.0823839	0.0841367	0.0832603	0.0823839	0.0788782	0.0744961	0.0701139	0.0736196	0.0762489	0.0736196	0.0736196	0.0736196	0.0736196	0.0692375	0.0692375	0.0771253	0.0753725	0.0718668	0.0709904	0.0709904	0.0709904	0.0718668	0.0718668	0.0718668	0.0736196	0.063979	0.063979	0.0254163	0.0254163
KM077043 Sheathia boryana	52	0.0744961	0.0744961	0.0736196	0.0744961	0.0744961	0.0701139	0.0736196	0.0736196	0.0736196	0.0736196	0.0815074	0.0780018	0.0762489	0.0744961	0.0815074	0.0815074	0.0815074	0.0815074	0.0815074	0.0815074	0.0832603	0.0823839	0.0815074	0.0780018	0.0736196	0.0683611	0.0709904	0.0762489	0.0727432	0.0727432	0.0727432	0.0727432	0.0683611	0.0683611	0.0762489	0.0744961	0.0692375	0.0683611	0.0701139	0.0701139	0.0709904	0.0709904	0.0709904	0.0736196	0.0666082	0.0666082	0.0254163	0.0254163
JX669774 Sheathia confusa	53	0.0736196	0.0753725	0.0744961	0.0753725	0.0753725	0.0709904	0.0736196	0.0736196	0.0736196	0.0736196	0.0797546	0.0780018	0.0762489	0.0762489	0.0797546	0.0797546	0.0797546	0.0797546	0.0797546	0.0797546	0.0815074	0.080631	0.0797546	0.0780018	0.0701139	0.0709904	0.0709904	0.0762489	0.0736196	0.0736196	0.0736196	0.0736196	0.0709904	0.0709904	0.0736196	0.0736196	0.0727432	0.0718668	0.0727432	0.0727432	0.0718668	0.0718668	0.0718668	0.0736196	0.0683611	0.0683611	0.0403155	0.0403155
JX669775 Sheathia confusa	54	0.0718668	0.0736196	0.0727432	0.0736196	0.0736196	0.0692375	0.0727432	0.0727432	0.0727432	0.0727432	0.0780018	0.0762489	0.0744961	0.0744961	0.0780018	0.0780018	0.0780018	0.0780018	0.0780018	0.0780018	0.0797546	0.0788782	0.0780018	0.0762489	0.0683611	0.0692375	0.0692375	0.0744961	0.0718668	0.0718668	0.0718668	0.0718668	0.0692375	0.0692375	0.0718668	0.0718668	0.0709904	0.0701139	0.0709904	0.0709904	0.0701139	0.0701139	0.0701139	0.0718668	0.0666082	0.0666082	0.0394391	0.0394391
JX669759 Sheathia americana	55	0.0762489	0.0780018	0.0771253	0.0780018	0.0780018	0.0718668	0.0780018	0.0780018	0.0780018	0.0780018	0.0858896	0.080631	0.080631	0.080631	0.0841367	0.0841367	0.0841367	0.0841367	0.0841367	0.0841367	0.0858896	0.0850131	0.0841367	0.0823839	0.0744961	0.0718668	0.0718668	0.0771253	0.0780018	0.0780018	0.0780018	0.0780018	0.0736196	0.0736196	0.0780018	0.0780018	0.0771253	0.0762489	0.0753725	0.0753725	0.0762489	0.0762489	0.0762489	0.0762489	0.0736196	0.0736196	0.0420684	0.0420684
MT441834 Sheathia californica	56	0.0981595	0.0981595	0.0972831	0.0981595	0.0981595	0.0955302	0.0955302	0.0955302	0.0955302	0.0955302	0.0981595	0.0955302	0.0981595	0.0981595	0.0999124	0.0999124	0.0999124	0.0999124	0.0999124	0.0999124	0.101665	0.100789	0.0981595	0.0999124	0.0972831	0.092901	0.0955302	0.0981595	0.0937774	0.0937774	0.0937774	0.0937774	0.0911481	0.0876424	0.0999124	0.0981595	0.0955302	0.092901	0.0964067	0.0964067	0.0972831	0.0972831	0.0972831	0.0981595	0.0911481	0.0911481	0.0981595	0.0981595
MT441835 Sheathia californica	57	0.0990359	0.0990359	0.0981595	0.0990359	0.0990359	0.0964067	0.0964067	0.0964067	0.0964067	0.0964067	0.0972831	0.0964067	0.0990359	0.0990359	0.100789	0.100789	0.100789	0.100789	0.100789	0.100789	0.102542	0.101665	0.0990359	0.100789	0.0981595	0.0937774	0.0964067	0.0972831	0.0946538	0.0946538	0.0946538	0.0946538	0.0920245	0.0885188	0.0990359	0.0990359	0.0964067	0.0937774	0.0972831	0.0972831	0.0981595	0.0981595	0.0981595	0.100789	0.0902717	0.0902717	0.0990359	0.0990359
KM593851 Batrachospermum shanxiense	58	0.125329	0.125329	0.124452	0.125329	0.125329	0.121823	0.122699	0.122699	0.122699	0.122699	0.127958	0.118317	0.12007	0.119194	0.122699	0.122699	0.122699	0.122699	0.122699	0.122699	0.123576	0.123576	0.123576	0.120947	0.118317	0.114812	0.116564	0.123576	0.121823	0.121823	0.121823	0.121823	0.120947	0.12007	0.122699	0.118317	0.118317	0.119194	0.123576	0.123576	0.123576	0.123576	0.123576	0.123576	0.118317	0.118317	0.123576	0.123576
KM593857 Batrachospermum naiadis	59	0.120947	0.120947	0.12007	0.120947	0.120947	0.115688	0.12007	0.12007	0.12007	0.12007	0.121823	0.117441	0.113935	0.113059	0.118317	0.118317	0.118317	0.118317	0.118317	0.118317	0.118317	0.119194	0.119194	0.116564	0.112182	0.112182	0.112182	0.119194	0.119194	0.119194	0.119194	0.119194	0.116564	0.115688	0.116564	0.117441	0.114812	0.115688	0.119194	0.119194	0.120947	0.120947	0.120947	0.120947	0.113059	0.113059	0.120947	0.120947
KM593863 Batrachospermum pozoazulense	60	0.120947	0.120947	0.12007	0.120947	0.120947	0.119194	0.123576	0.123576	0.123576	0.123576	0.125329	0.120947	0.117441	0.116564	0.121823	0.121823	0.121823	0.121823	0.121823	0.121823	0.121823	0.122699	0.122699	0.12007	0.115688	0.108677	0.110429	0.122699	0.122699	0.122699	0.122699	0.122699	0.118317	0.115688	0.118317	0.117441	0.116564	0.117441	0.120947	0.120947	0.122699	0.122699	0.122699	0.120947	0.115688	0.115688	0.122699	0.122699
KM593855 Batrachospermum dapsile	61	0.127082	0.125329	0.126205	0.127082	0.127082	0.124452	0.130587	0.130587	0.130587	0.130587	0.130587	0.126205	0.124452	0.123576	0.127082	0.127082	0.127082	0.127082	0.127082	0.127082	0.127082	0.127958	0.127958	0.127082	0.120947	0.12007	0.121823	0.126205	0.124452	0.124452	0.124452	0.124452	0.122699	0.122699	0.121823	0.122699	0.123576	0.124452	0.127958	0.127958	0.127958	0.127958	0.127958	0.125329	0.122699	0.122699	0.130587	0.130587
MT457595 Batrachospermum qujingense	62	0.128834	0.128834	0.127958	0.128834	0.128834	0.124452	0.128834	0.128834	0.128834	0.128834	0.128834	0.125329	0.122699	0.121823	0.125329	0.125329	0.125329	0.125329	0.125329	0.125329	0.125329	0.126205	0.127958	0.126205	0.119194	0.118317	0.12007	0.127082	0.127958	0.127958	0.127958	0.127958	0.127082	0.125329	0.125329	0.124452	0.121823	0.122699	0.128834	0.128834	0.129711	0.129711	0.129711	0.127082	0.121823	0.121823	0.129711	0.129711
GU810834 Batrachospermum gelatinosum	63	0.124452	0.124452	0.123576	0.124452	0.124452	0.118317	0.120947	0.120947	0.120947	0.120947	0.120947	0.119194	0.12007	0.119194	0.122699	0.122699	0.122699	0.122699	0.122699	0.122699	0.122699	0.123576	0.123576	0.12007	0.114812	0.113059	0.115688	0.120947	0.123576	0.123576	0.123576	0.123576	0.118317	0.116564	0.117441	0.119194	0.117441	0.118317	0.122699	0.122699	0.122699	0.122699	0.122699	0.12007	0.118317	0.118317	0.117441	0.117441
[truncated: 15 more columns]

## Sheet: Caption
Table. Estimates of Evolutionary Divergence between Sequences
The number of base differences per site from between sequences are shown. The analysis involved 63 nucleotide sequences. Codon positions included were 1st+2nd+3rd+Noncoding. All positions containing gaps and missing data were eliminated. There were a total of 1141 positions in the final dataset. Evolutionary analyses were conducted in MEGA6 [1].
1. Tamura K., Stecher G., Peterson D., Filipski A., and Kumar S. (2013). MEGA6: Molecular Evolutionary Genetics Analysis version 6.0. Molecular Biology and Evolution30: 2725-2729.
Disclaimer: Although utmost care has been taken to ensure the correctness of the caption, the caption text is provided "as is" without any warranty of any kind. Authors advise the user to carefully check the caption prior to its use for any purpose and report any errors or problems to the authors immediately (www.megasoftware.net). In no event shall the authors and their employers be liable for a…
