# Supplementary material for: Sheathia shaoguanensis sp. nov. (Batrachospermales, Rhodophyta), a new freshwater red algal species from South China
Source: PhytoKeys. 2026 Jul 6;277:25–40. doi: 10.3897/phytokeys.277.198746 (PMC13366045; doi:10.3897/phytokeys.277.198746)
Supplement: Supplementary material 3 — Pairwise distance (lower-left matrix) and number of nucleotide variance (upper-right matrix) of COI-5P sequence among the taxa in this study [file phytokeys-277-025_article-198746__-s003.xls]

## Sheet: MatrixOutput
Table S3. Pairwise distance (lower-left matrix) and number of nucleotide variance (upper-right matrix) of COI-5P sequence among the taxa in this study.
Taxon	No.	1	2	3	4	5	6	7	8	9	10	11	12	13	14	15	16	17	18	19	20	21	22	23	24	25	26	27	28	29	30	31	32	33	34	35	36	37	38	39	40	41	42	43	44	45	46	47	48
KM592946 Sheathia arcuata Spain	1		2	18	37	38	42	42	42	45	43	32	38	45	46	45	45	45	41	45	45	45	45	45	45	45	46	45	45	46	43	47	55	64	64	64	65	62	66	62	64	64	80	79	89	84	89	86	91
KM592947 Sheathia arcuata Spain	2	0.00356506		18	37	36	41	41	41	43	41	34	40	45	46	45	45	45	41	45	45	47	47	47	47	47	48	47	47	48	45	47	53	62	62	62	63	60	64	60	62	62	80	79	87	84	87	88	93
MT441856 Sheathia plantuloides	3	0.0320856	0.0320856		34	38	41	41	41	41	37	33	39	42	43	42	42	42	38	44	44	40	40	40	40	40	41	40	40	45	40	40	57	66	66	66	67	66	68	65	67	69	83	82	82	78	87	84	87
MT649413 Sheathia yunnanensis	4	0.0659537	0.0659537	0.0606061		42	44	44	44	50	45	40	46	45	46	45	45	45	46	47	46	45	45	45	45	45	46	45	45	54	45	42	62	67	67	67	69	66	65	70	72	71	78	79	88	86	81	80	86
PQ185556 Sheathia rosemalayensis	5	0.0677362	0.0641711	0.0677362	0.0748663		46	46	46	50	52	39	48	45	44	45	45	43	46	57	57	53	53	53	53	53	54	53	53	58	53	49	65	67	67	67	67	69	70	70	72	70	83	82	93	92	89	96	92
LC626341 Sheathia yoshizakii	6	0.0748663	0.0730838	0.0730838	0.0784314	0.0819964		0	0	41	40	34	37	46	45	46	46	46	45	46	45	48	48	48	48	48	49	48	48	51	46	43	62	71	71	71	72	67	72	72	74	74	76	77	84	94	90	89	93
LC626342 Sheathia yoshizakii	7	0.0748663	0.0730838	0.0730838	0.0784314	0.0819964	0		0	41	40	34	37	46	45	46	46	46	45	46	45	48	48	48	48	48	49	48	48	51	46	43	62	71	71	71	72	67	72	72	74	74	76	77	84	94	90	89	93
LC832415 Sheathia yoshizakii	8	0.0748663	0.0730838	0.0730838	0.0784314	0.0819964	0	0		41	40	34	37	46	45	46	46	46	45	46	45	48	48	48	48	48	49	48	48	51	46	43	62	71	71	71	72	67	72	72	74	74	76	77	84	94	90	89	93
GD247	9	0.0802139	0.0766488	0.0730838	0.0891266	0.0891266	0.0730838	0.0730838	0.0730838		24	39	31	44	43	44	44	42	41	57	56	55	55	55	55	55	54	55	55	56	55	51	60	70	70	70	70	74	75	77	79	73	77	76	86	87	90	87	91
LC832414 Sheathia yedoensis	10	0.0766488	0.0730838	0.0659537	0.0802139	0.0926916	0.0713012	0.0713012	0.0713012	0.0427807		48	40	49	50	49	49	47	46	54	53	48	48	48	48	48	47	48	48	51	50	44	55	62	62	62	66	64	71	72	74	73	74	75	85	88	89	84	89
MT441852 Sheathia abscondita	11	0.057041	0.0606061	0.0588235	0.0713012	0.0695187	0.0606061	0.0606061	0.0606061	0.0695187	0.0855615		24	43	42	43	43	43	44	49	49	46	46	46	46	46	47	46	46	51	48	46	62	68	68	68	63	68	70	70	74	70	75	74	92	91	90	92	92
MT441857 Sheathia transpacifica	12	0.0677362	0.0713012	0.0695187	0.0819964	0.0855615	0.0659537	0.0659537	0.0659537	0.0552585	0.0713012	0.0427807		39	40	39	39	39	36	49	49	47	47	47	47	47	46	47	47	48	45	45	61	69	69	69	70	75	78	77	79	74	70	69	91	90	87	92	94
KC511071 Sheathia longipedicellata	13	0.0802139	0.0802139	0.0748663	0.0802139	0.0802139	0.0819964	0.0819964	0.0819964	0.0784314	0.087344	0.0766488	0.0695187		1	0	0	2	25	43	42	49	49	49	49	49	50	49	49	54	51	43	60	74	74	74	73	72	73	71	73	73	68	68	88	88	87	88	85
KC511072 Sheathia longipedicellata	14	0.0819964	0.0819964	0.0766488	0.0819964	0.0784314	0.0802139	0.0802139	0.0802139	0.0766488	0.0891266	0.0748663	0.0713012	0.00178253		1	1	3	26	42	41	50	50	50	50	50	51	50	50	55	52	44	61	73	73	73	72	71	72	70	72	72	67	67	88	88	87	88	85
MW264823 Sheathia longipedicellata	15	0.0802139	0.0802139	0.0748663	0.0802139	0.0802139	0.0819964	0.0819964	0.0819964	0.0784314	0.087344	0.0766488	0.0695187	0	0.00178253		0	2	25	43	42	49	49	49	49	49	50	49	49	54	51	43	60	74	74	74	73	72	73	71	73	73	68	68	88	88	87	88	85
MW264824 Sheathia longipedicellata	16	0.0802139	0.0802139	0.0748663	0.0802139	0.0802139	0.0819964	0.0819964	0.0819964	0.0784314	0.087344	0.0766488	0.0695187	0	0.00178253	0		2	25	43	42	49	49	49	49	49	50	49	49	54	51	43	60	74	74	74	73	72	73	71	73	73	68	68	88	88	87	88	85
KC511075 Sheathia longipedicellata	17	0.0802139	0.0802139	0.0748663	0.0802139	0.0766488	0.0819964	0.0819964	0.0819964	0.0748663	0.083779	0.0766488	0.0695187	0.00356506	0.00534759	0.00356506	0.00356506		25	43	42	49	49	49	49	49	50	49	49	54	51	43	58	72	72	72	71	70	71	69	71	71	66	66	86	86	85	88	83
MW264828 Sheathia shimenxiaensis	18	0.0730838	0.0730838	0.0677362	0.0819964	0.0819964	0.0802139	0.0802139	0.0802139	0.0730838	0.0819964	0.0784314	0.0641711	0.0445633	0.0463458	0.0445633	0.0445633	0.0445633		36	36	44	44	44	44	44	43	44	44	45	44	42	66	72	72	72	73	74	71	75	77	74	77	75	84	84	87	85	89
MK183688 Sheathia qinyuanensis	19	0.0802139	0.0802139	0.0784314	0.083779	0.101604	0.0819964	0.0819964	0.0819964	0.101604	0.0962567	0.087344	0.087344	0.0766488	0.0748663	0.0766488	0.0766488	0.0766488	0.0641711		1	49	49	49	49	49	50	49	49	50	47	44	69	75	75	75	82	72	79	75	77	77	84	82	92	89	89	90	91
MK183689 Sheathia qinyuanensis	20	0.0802139	0.0802139	0.0784314	0.0819964	0.101604	0.0802139	0.0802139	0.0802139	0.0998217	0.0944742	0.087344	0.087344	0.0748663	0.0730838	0.0748663	0.0748663	0.0748663	0.0641711	0.00178253		48	48	48	48	48	49	48	48	49	46	43	68	75	75	75	82	72	79	75	77	77	83	81	91	89	88	90	91
CQM21	21	0.0802139	0.083779	0.0713012	0.0802139	0.0944742	0.0855615	0.0855615	0.0855615	0.0980392	0.0855615	0.0819964	0.083779	0.087344	0.0891266	0.087344	0.087344	0.087344	0.0784314	0.087344	0.0855615		0	0	0	0	1	0	0	11	6	27	58	66	66	66	71	67	64	69	71	72	72	70	94	92	95	88	90
KC596315 Sheathia dispersa USA (Hawaiian)	22	0.0802139	0.083779	0.0713012	0.0802139	0.0944742	0.0855615	0.0855615	0.0855615	0.0980392	0.0855615	0.0819964	0.083779	0.087344	0.0891266	0.087344	0.087344	0.087344	0.0784314	0.087344	0.0855615	0		0	0	0	1	0	0	11	6	27	58	66	66	66	71	67	64	69	71	72	72	70	94	92	95	88	90
CQM22	23	0.0802139	0.083779	0.0713012	0.0802139	0.0944742	0.0855615	0.0855615	0.0855615	0.0980392	0.0855615	0.0819964	0.083779	0.087344	0.0891266	0.087344	0.087344	0.087344	0.0784314	0.087344	0.0855615	0	0		0	0	1	0	0	11	6	27	58	66	66	66	71	67	64	69	71	72	72	70	94	92	95	88	90
CQW24	24	0.0802139	0.083779	0.0713012	0.0802139	0.0944742	0.0855615	0.0855615	0.0855615	0.0980392	0.0855615	0.0819964	0.083779	0.087344	0.0891266	0.087344	0.087344	0.087344	0.0784314	0.087344	0.0855615	0	0	0		0	1	0	0	11	6	27	58	66	66	66	71	67	64	69	71	72	72	70	94	92	95	88	90
CQW23	25	0.0802139	0.083779	0.0713012	0.0802139	0.0944742	0.0855615	0.0855615	0.0855615	0.0980392	0.0855615	0.0819964	0.083779	0.087344	0.0891266	0.087344	0.087344	0.087344	0.0784314	0.087344	0.0855615	0	0	0	0		1	0	0	11	6	27	58	66	66	66	71	67	64	69	71	72	72	70	94	92	95	88	90
JX669681 Sheathia dispersa China (Yunnan province)	26	0.0819964	0.0855615	0.0730838	0.0819964	0.0962567	0.087344	0.087344	0.087344	0.0962567	0.083779	0.083779	0.0819964	0.0891266	0.0909091	0.0891266	0.0891266	0.0891266	0.0766488	0.0891266	0.087344	0.00178253	0.00178253	0.00178253	0.00178253	0.00178253		1	1	12	7	28	59	67	67	67	72	68	65	70	72	73	73	71	95	93	96	89	91
CQ003	27	0.0802139	0.083779	0.0713012	0.0802139	0.0944742	0.0855615	0.0855615	0.0855615	0.0980392	0.0855615	0.0819964	0.083779	0.087344	0.0891266	0.087344	0.087344	0.087344	0.0784314	0.087344	0.0855615	0	0	0	0	0	0.00178253		0	11	6	27	58	66	66	66	71	67	64	69	71	72	72	70	94	92	95	88	90
MW264826 Sheathia dispersa China (Yunnan province)	28	0.0802139	0.083779	0.0713012	0.0802139	0.0944742	0.0855615	0.0855615	0.0855615	0.0980392	0.0855615	0.0819964	0.083779	0.087344	0.0891266	0.087344	0.087344	0.087344	0.0784314	0.087344	0.0855615	0	0	0	0	0	0.00178253	0		11	6	27	58	66	66	66	71	67	64	69	71	72	72	70	94	92	95	88	90
KC596316 Sheathia dispersa USA (Hawaiian)	29	0.0819964	0.0855615	0.0802139	0.0962567	0.103387	0.0909091	0.0909091	0.0909091	0.0998217	0.0909091	0.0909091	0.0855615	0.0962567	0.0980392	0.0962567	0.0962567	0.0962567	0.0802139	0.0891266	0.087344	0.0196078	0.0196078	0.0196078	0.0196078	0.0196078	0.0213904	0.0196078	0.0196078		9	32	59	69	69	69	74	72	73	72	74	75	78	76	96	91	96	93	97
MW264825 Sheathia dispersa China (Yunnan province)	30	0.0766488	0.0802139	0.0713012	0.0802139	0.0944742	0.0819964	0.0819964	0.0819964	0.0980392	0.0891266	0.0855615	0.0802139	0.0909091	0.0926916	0.0909091	0.0909091	0.0909091	0.0784314	0.083779	0.0819964	0.0106952	0.0106952	0.0106952	0.0106952	0.0106952	0.0124777	0.0106952	0.0106952	0.0160428		27	60	66	66	66	71	69	68	71	73	74	75	73	92	90	97	90	92
MN974522 Sheathia murpheyi	31	0.083779	0.083779	0.0713012	0.0748663	0.087344	0.0766488	0.0766488	0.0766488	0.0909091	0.0784314	0.0819964	0.0802139	0.0766488	0.0784314	0.0766488	0.0766488	0.0766488	0.0748663	0.0784314	0.0766488	0.0481283	0.0481283	0.0481283	0.0481283	0.0481283	0.0499109	0.0481283	0.0481283	0.057041	0.0481283		57	63	63	63	64	63	64	65	67	68	73	71	88	88	93	84	89
JX669616 Sheathia exigua	32	0.0980392	0.0944742	0.101604	0.110517	0.115865	0.110517	0.110517	0.110517	0.106952	0.0980392	0.110517	0.108734	0.106952	0.108734	0.106952	0.106952	0.103387	0.117647	0.122995	0.121212	0.103387	0.103387	0.103387	0.103387	0.103387	0.105169	0.103387	0.103387	0.105169	0.106952	0.101604		62	62	62	65	58	64	62	61	65	77	77	87	89	81	89	92
JX669714 Sheathia involuta	33	0.114082	0.110517	0.117647	0.11943	0.11943	0.12656	0.12656	0.12656	0.124777	0.110517	0.121212	0.122995	0.131907	0.130125	0.131907	0.131907	0.128342	0.128342	0.13369	0.13369	0.117647	0.117647	0.117647	0.117647	0.117647	0.11943	0.117647	0.117647	0.122995	0.117647	0.112299	0.110517		0	0	16	30	34	45	45	35	75	77	97	93	91	95	97
JX669732 Sheathia involuta	34	0.114082	0.110517	0.117647	0.11943	0.11943	0.12656	0.12656	0.12656	0.124777	0.110517	0.121212	0.122995	0.131907	0.130125	0.131907	0.131907	0.128342	0.128342	0.13369	0.13369	0.117647	0.117647	0.117647	0.117647	0.117647	0.11943	0.117647	0.117647	0.122995	0.117647	0.112299	0.110517	0		0	16	30	34	45	45	35	75	77	97	93	91	95	97
JX669731 Sheathia involuta	35	0.114082	0.110517	0.117647	0.11943	0.11943	0.12656	0.12656	0.12656	0.124777	0.110517	0.121212	0.122995	0.131907	0.130125	0.131907	0.131907	0.128342	0.128342	0.13369	0.13369	0.117647	0.117647	0.117647	0.117647	0.117647	0.11943	0.117647	0.117647	0.122995	0.117647	0.112299	0.110517	0	0		16	30	34	45	45	35	75	77	97	93	91	95	97
JX669735 Sheathia heterocortica	36	0.115865	0.112299	0.11943	0.122995	0.11943	0.128342	0.128342	0.128342	0.124777	0.117647	0.112299	0.124777	0.130125	0.128342	0.130125	0.130125	0.12656	0.130125	0.146168	0.146168	0.12656	0.12656	0.12656	0.12656	0.12656	0.128342	0.12656	0.12656	0.131907	0.12656	0.114082	0.115865	0.0285205	0.0285205	0.0285205		28	38	39	41	35	69	72	96	93	92	94	98
JX669733 Sheathia grandis	37	0.110517	0.106952	0.117647	0.117647	0.122995	0.11943	0.11943	0.11943	0.131907	0.114082	0.121212	0.13369	0.128342	0.12656	0.128342	0.128342	0.124777	0.131907	0.128342	0.128342	0.11943	0.11943	0.11943	0.11943	0.11943	0.121212	0.11943	0.11943	0.128342	0.122995	0.112299	0.103387	0.0534759	0.0534759	0.0534759	0.0499109		34	36	38	35	71	73	95	89	89	95	97
JX669710 Sheathia boryana	38	0.117647	0.114082	0.121212	0.115865	0.124777	0.128342	0.128342	0.128342	0.13369	0.12656	0.124777	0.139037	0.130125	0.128342	0.130125	0.130125	0.12656	0.12656	0.14082	0.14082	0.114082	0.114082	0.114082	0.114082	0.114082	0.115865	0.114082	0.114082	0.130125	0.121212	0.114082	0.114082	0.0606061	0.0606061	0.0606061	0.0677362	0.0606061		42	42	35	69	67	95	92	90	89	90
JX669703 Sheathia confusa	39	0.110517	0.106952	0.115865	0.124777	0.124777	0.128342	0.128342	0.128342	0.137255	0.128342	0.124777	0.137255	0.12656	0.124777	0.12656	0.12656	0.122995	0.13369	0.13369	0.13369	0.122995	0.122995	0.122995	0.122995	0.122995	0.124777	0.122995	0.122995	0.128342	0.12656	0.115865	0.110517	0.0802139	0.0802139	0.0802139	0.0695187	0.0641711	0.0748663		4	17	72	74	96	90	92	90	94
JX669712 Sheathia confusa	40	0.114082	0.110517	0.11943	0.128342	0.128342	0.131907	0.131907	0.131907	0.14082	0.131907	0.131907	0.14082	0.130125	0.128342	0.130125	0.130125	0.12656	0.137255	0.137255	0.137255	0.12656	0.12656	0.12656	0.12656	0.12656	0.128342	0.12656	0.12656	0.131907	0.130125	0.11943	0.108734	0.0802139	0.0802139	0.0802139	0.0730838	0.0677362	0.0748663	0.00713012		15	75	77	99	91	95	93	97
JX669729 Sheathia americana	41	0.114082	0.110517	0.122995	0.12656	0.124777	0.131907	0.131907	0.131907	0.130125	0.130125	0.124777	0.131907	0.130125	0.128342	0.130125	0.130125	0.12656	0.131907	0.137255	0.137255	0.128342	0.128342	0.128342	0.128342	0.128342	0.130125	0.128342	0.128342	0.13369	0.131907	0.121212	0.115865	0.0623886	0.0623886	0.0623886	0.0623886	0.0623886	0.0623886	0.030303	0.026738		75	77	100	91	94	97	100
MT441854 Sheathia californica	42	0.142602	0.142602	0.14795	0.139037	0.14795	0.135472	0.135472	0.135472	0.137255	0.131907	0.13369	0.124777	0.121212	0.11943	0.121212	0.121212	0.117647	0.137255	0.149733	0.14795	0.128342	0.128342	0.128342	0.128342	0.128342	0.130125	0.128342	0.128342	0.139037	0.13369	0.130125	0.137255	0.13369	0.13369	0.13369	0.122995	0.12656	0.122995	0.128342	0.13369	0.13369		4	87	89	84	90	86
MT441855 Sheathia californica	43	0.14082	0.14082	0.146168	0.14082	0.146168	0.137255	0.137255	0.137255	0.135472	0.13369	0.131907	0.122995	0.121212	0.11943	0.121212	0.121212	0.117647	0.13369	0.146168	0.144385	0.124777	0.124777	0.124777	0.124777	0.124777	0.12656	0.124777	0.124777	0.135472	0.130125	0.12656	0.137255	0.137255	0.137255	0.137255	0.128342	0.130125	0.11943	0.131907	0.137255	0.137255	0.00713012		87	87	84	90	85
GU810832 Batrachospermum gelatinosum	44	0.158645	0.15508	0.146168	0.156863	0.165775	0.149733	0.149733	0.149733	0.153298	0.151515	0.163993	0.16221	0.156863	0.156863	0.156863	0.156863	0.153298	0.149733	0.163993	0.16221	0.167558	0.167558	0.167558	0.167558	0.167558	0.16934	0.167558	0.167558	0.171123	0.163993	0.156863	0.15508	0.172906	0.172906	0.172906	0.171123	0.16934	0.16934	0.171123	0.176471	0.178253	0.15508	0.15508		47	48	54	54
MT457597 Batrachospermum qujingense	45	0.149733	0.149733	0.139037	0.153298	0.163993	0.167558	0.167558	0.167558	0.15508	0.156863	0.16221	0.160428	0.156863	0.156863	0.156863	0.156863	0.153298	0.149733	0.158645	0.158645	0.163993	0.163993	0.163993	0.163993	0.163993	0.165775	0.163993	0.163993	0.16221	0.160428	0.156863	0.158645	0.165775	0.165775	0.165775	0.165775	0.158645	0.163993	0.160428	0.16221	0.16221	0.158645	0.15508	0.083779		44	50	50
KM593871 Batrachospermum dapsile	46	0.158645	0.15508	0.15508	0.144385	0.158645	0.160428	0.160428	0.160428	0.160428	0.158645	0.160428	0.15508	0.15508	0.15508	0.15508	0.15508	0.151515	0.15508	0.158645	0.156863	0.16934	0.16934	0.16934	0.16934	0.16934	0.171123	0.16934	0.16934	0.171123	0.172906	0.165775	0.144385	0.16221	0.16221	0.16221	0.163993	0.158645	0.160428	0.163993	0.16934	0.167558	0.149733	0.149733	0.0855615	0.0784314		48	50
KM593869 Batrachospermum shanxiense	47	0.153298	0.156863	0.149733	0.142602	0.171123	0.158645	0.158645	0.158645	0.15508	0.149733	0.163993	0.163993	0.156863	0.156863	0.156863	0.156863	0.156863	0.151515	0.160428	0.160428	0.156863	0.156863	0.156863	0.156863	0.156863	0.158645	0.156863	0.156863	0.165775	0.160428	0.149733	0.158645	0.16934	0.16934	0.16934	0.167558	0.16934	0.158645	0.160428	0.165775	0.172906	0.160428	0.160428	0.0962567	0.0891266	0.0855615		19
KM593872 Batrachospermum naiadis	48	0.16221	0.165775	0.15508	0.153298	0.163993	0.165775	0.165775	0.165775	0.16221	0.158645	0.163993	0.167558	0.151515	0.151515	0.151515	0.151515	0.14795	0.158645	0.16221	0.16221	0.160428	0.160428	0.160428	0.160428	0.160428	0.16221	0.160428	0.160428	0.172906	0.163993	0.158645	0.163993	0.172906	0.172906	0.172906	0.174688	0.172906	0.160428	0.167558	0.172906	0.178253	0.153298	0.151515	0.0962567	0.0891266	0.0891266	0.0338681
KM593867 Batrachospermum pozoazulense	49	0.158645	0.16221	0.15508	0.165775	0.16221	0.163993	0.163993	0.163993	0.156863	0.160428	0.16934	0.16934	0.163993	0.163993	0.163993	0.163993	0.160428	0.165775	0.171123	0.172906	0.16221	0.16221	0.16221	0.16221	0.16221	0.163993	0.16221	0.16221	0.174688	0.165775	0.156863	0.165775	0.178253	0.178253	0.178253	0.176471	0.174688	0.163993	0.167558	0.172906	0.174688	0.171123	0.16934	0.103387	0.106952	0.103387	0.0516934	0.0481283
[truncated: 1 more columns]

## Sheet: Caption
Table. Estimates of Evolutionary Divergence between Sequences
The number of base differences per site from between sequences are shown. The analysis involved 49 nucleotide sequences. Codon positions included were 1st+2nd+3rd+Noncoding. All positions containing gaps and missing data were eliminated. There were a total of 561 positions in the final dataset. Evolutionary analyses were conducted in MEGA6 [1].
1. Tamura K., Stecher G., Peterson D., Filipski A., and Kumar S. (2013). MEGA6: Molecular Evolutionary Genetics Analysis version 6.0. Molecular Biology and Evolution30: 2725-2729.
Disclaimer: Although utmost care has been taken to ensure the correctness of the caption, the caption text is provided "as is" without any warranty of any kind. Authors advise the user to carefully check the caption prior to its use for any purpose and report any errors or problems to the authors immediately (www.megasoftware.net). In no event shall the authors and their employers be liable for a…
